# Supplementary material for: The Nrf2 Activator CDDO-Imidazole Suppresses Inflammation-Induced Red Blood Cell Alloimmunization
Source: Antioxidants (Basel). 2025 Jun 3;14(6):678. doi: 10.3390/antiox14060678 (PMC12189440; doi:10.3390/antiox14060678)
Supplement: Supplementary file 1 [file antioxidants-14-00678-s001.zip]

Archive with 1 entries (1 files):
- antioxidants-3637922-supplementary.pdf
